# Supplementary material for: Indirect transfer of pyriproxyfen to European honeybees via an autodissemination approach
Source: PLoS Negl Trop Dis. 2021 Oct 14;15(10):e0009824. doi: 10.1371/journal.pntd.0009824 (PMC8516248; doi:10.1371/journal.pntd.0009824)
Supplement: S1 Table — (XLSX) [file pntd.0009824.s001.xlsx]

## Sheet: Sheet1
Cage type	Replicate	Number of A. mellifera with fluorescent-PPF dust/total in cage (%)	Number of female Ae. albopictus with fluorescent-PPF dust/total in cage (%)	Number of dusted male Ae. albopictus with fluorescent-PPF dust/total in cage (%)	Cotton wick from artificial nectar sources with fluorescent-PPF dust/total in cage	Filter paper ring from artificial nectar sources with fluorescent-PPF dust/total in cage
1	1	8/8 (100%)	-	15/15 (100%)	1/1 (100%)	1/1 (100%)
	2	8/8 (100%)	-	15/15 (100%)	1/1 (100%)	1/1 (100%)
	3	8/8 (100%)	-	15/15 (100%)	1/1 (100%)	1/1 (100%)
	4	8/8 (100%)	-	15/15 (100%)	1/1 (100%)	1/1 (100%)
2	1	-	15/15 (100%)	15/15 (100%)	1/1 (100%)	1/1 (100%)
	2	-	15/15 (100%)	15/15 (100%)	1/1 (100%)	1/1 (100%)
	3	-	13/15 (87%)	15/15 (100%)	1/1 (100%)	1/1 (100%)
	4	-	13/15 (87%)	15/15 (100%)	1/1 (100%)	1/1 (100%)
3	1	8/8 (100%)	15/15 (100%)	15/15 (100%)	1/1 (100%)	1/1 (100%)
	2	8/8 (100%)	13/15 (87%)	15/15 (100%)	1/1 (100%)	1/1 (100%)
	3	8/8 (100%)	12/15 (80%)	15/15 (100%)	1/1 (100%)	1/1 (100%)
	4	8/8 (100%)	12/15 (80%)	15/15 (100%)	1/1 (100%)	1/1 (100%)
4	1	0/8 (0%)	0/15 (0%)	0/15 (0%)	0/1 (0%)	0/1 (0%)
	2	0/8 (0%)	0/15 (0%)	0/15 (0%)	0/1 (0%)	0/1 (0%)
	3	0/8 (0%)	0/15 (0%)	0/15 (0%)	0/1 (0%)	0/1 (0%)
	4	0/8 (0%)	0/15 (0%)	0/15 (0%)	0/1 (0%)	0/1 (0%)
