# Supplementary material for: Indirect transfer of pyriproxyfen to European honeybees via an autodissemination approach
Source: PLoS Negl Trop Dis. 2021 Oct 14;15(10):e0009824. doi: 10.1371/journal.pntd.0009824 (PMC8516248; doi:10.1371/journal.pntd.0009824)
Supplement: S1 Data — (XLSX) [file pntd.0009824.s002.xlsx]

## Sheet: D. melanogaster fecundity
Species	Treatment	Number of eggs/female	Replicate	Number of females
D. melanogaster	Dusted	3.84	1	25
D. melanogaster	Dusted	0.96	2	25
D. melanogaster	Dusted	0.64	3	25
D. melanogaster	Dusted	1.08	4	25
D. melanogaster	Undusted	9.12	1	25
D. melanogaster	Undusted	17.12	2	25
D. melanogaster	Undusted	17.12	3	25
D. melanogaster	Undusted	33.04	4	25

## Sheet: Ae. albopictus fecundity
Species	Treatment	Number of eggs/female	Replicate	Number of females
A. albopictus	Dusted	5	1	15
A. albopictus	Dusted	0	2	15
A. albopictus	Dusted	9	3	15
A. albopictus	Dusted	0	4	15
A. albopictus	Dusted	0	5	15
A. albopictus	Undusted	17	1	15
A. albopictus	Undusted	30	2	15
A. albopictus	Undusted	63	3	15
A. albopictus	Undusted	78	4	15
A. albopictus	Undusted	72	5	15
