# Supplementary material for: Indirect transfer of pyriproxyfen to European honeybees via an autodissemination approach
Source: PLoS Negl Trop Dis. 2021 Oct 14;15(10):e0009824. doi: 10.1371/journal.pntd.0009824 (PMC8516248; doi:10.1371/journal.pntd.0009824)
Supplement: S2 Data — (XLSX) [file pntd.0009824.s003.xlsx]

## Sheet: Sheet1
	Number of dead immatures in bioassays/day
Treatment	Replicate	Day 1	Day 2	Day 3	Day 4	Day 5	Day 6	Day 7	Day 8	Day 9	Day 10	Day 11	Day 12	Total dead immatures	Total dead adults at day 12	% dead immatures
Cotton wick from cage with Ae. albopictus dusted with PPF	1	0	0	0	0	2	2	0	0	0	0	0	0	4	0	1
Cotton wick from cage with Ae. albopictus dusted with PPF	2	0	0	0	0	2	1	1	0	0	0	0	0	4	0	1
Cotton wick from cage with Ae. albopictus dusted with PPF	3	0	0	0	0	1	0	1	0	0	0	0	0	2	2	0.5
Cotton wick from cage with Ae. albopictus dusted with PPF	4	0	0	0	0	2	2	0	0	0	0	0	0	4	0	1
Cotton wick from cage with untreated Ae. albopictus males	1	0	0	0	0	0	1	0	0	0	0	0	0	1	3	0.25
Cotton wick from cage with untreated Ae. albopictus males	2	0	0	0	0	0	0	0	0	0	0	0	0	0	4	0
Cotton wick from cage with untreated Ae. albopictus males	3	0	0	0	0	0	0	0	0	0	0	0	0	0	4	0
Cotton wick from cage with untreated Ae. albopictus males	4	0	0	0	0	0	0	1	0	0	0	0	0	1	3	0.25
Water blank	1	0	0	0	0	0	0	0	0	0	0	0	0	0	4	0
Water blank	2	0	0	0	0	0	0	0	0	0	0	0	0	0	4	0
Water blank	3	0	0	0	0	1	0	0	0	0	0	0	0	1	3	0.25
Water blank	4	0	0	0	0	0	0	0	0	0	0	0	0	0	4	0
Fluorescent powder	1	0	0	0	0	0	0	0	0	0	0	0	0	0	4	0
Fluorescent powder	2	0	0	0	0	0	0	0	0	0	0	0	0	0	4	0
Fluorescent powder	3	0	0	0	0	0	0	0	0	0	0	0	0	0	4	0
Fluorescent powder	4	0	0	0	0	0	0	0	0	0	0	0	0	0	4	0
