# Supplementary material for: Indirect transfer of pyriproxyfen to European honeybees via an autodissemination approach
Source: PLoS Negl Trop Dis. 2021 Oct 14;15(10):e0009824. doi: 10.1371/journal.pntd.0009824 (PMC8516248; doi:10.1371/journal.pntd.0009824)
Supplement: S3 Data — (XLSX) [file pntd.0009824.s004.xlsx]

## Sheet: Sheet1
Start time	A. mellifer counts on artificial nectar source
10:44:00	2
10:56:00	2
11:06:00	1
11:16:00	6
11:26:00	6
11:36:00	7
11:46:00	7
11:56:00	7
12:06:00	10
12:16:00	10
12:26:00	9
12:36:00	12
