# Supplementary material for: Indirect transfer of pyriproxyfen to European honeybees via an autodissemination approach
Source: PLoS Negl Trop Dis. 2021 Oct 14;15(10):e0009824. doi: 10.1371/journal.pntd.0009824 (PMC8516248; doi:10.1371/journal.pntd.0009824)
Supplement: S4 Data — (XLSX) [file pntd.0009824.s005.xlsx]

## Sheet: Bioassay data 2
			Number of dead immatures in bioassays/day
Cage type	Cage Replicate	Bioassay material/Treatment	Day 1	Day 2	Day 3	Day 4	Day 5	Day 6	Day 7	Day 8	Day 9	Day 10	Day 11	Day 12	Day 13	Total dead immatures	Total dead adults at day 13	% dead immatures
Cage type 1	1	Ae. albopictus male	0	0	0	1	0	2	0	0	1	0	0	0	0	4	0	1
Cage type 1	1	Ae. albopictus male	0	0	1	0	0	0	0	0	0	0	0	0	0	1	3	0.25
Cage type 1	1	Ae. albopictus male	0	0	0	0	2	2	0	0	0	0	0	0	0	4	0	1
Cage type 1	1	Ae. albopictus male	0	0	0	0	2	2	0	0	0	0	0	0	0	4	0	1
Cage type 1	1	A. mellifera	0	0	0	3	1	0	0	0	0	0	0	0	0	4	0	1
Cage type 1	1	A. mellifera	0	0	0	2	2	0	0	0	0	0	0	0	0	4	0	1
Cage type 1	1	A. mellifera	0	0	0	2	2	0	0	0	0	0	0	0	0	4	0	1
Cage type 1	1	A. mellifera	0	0	1	0	2	0	0	1	0	0	0	0	0	4	0	1
Cage type 1	1	Oviposition cup water	1	0	0	0	0	0	0	0	0	0	0	0	0	1	3	0.25
Cage type 1	1	Oviposition cup water	0	0	0	0	0	0	0	1	0	0	0	0	0	1	3	0.25
Cage type 1	1	Oviposition cup water	0	0	0	0	0	0	1	2	0	0	0	0	0	3	1	0.75
Cage type 1	1	Oviposition cup water	0	0	0	0	0	1	0	1	0	0	0	0	0	2	2	0.5
Cage type 1	1	DI water	0	0	0	0	0	0	0	0	0	0	0	0	0	0	4	0
Cage type 1	1	DI water	0	0	0	0	0	0	0	0	0	0	0	0	0	0	4	0
Cage type 1	1	DI water	0	0	0	0	0	0	0	0	0	0	0	0	0	0	4	0
Cage type 1	1	DI water	0	0	0	0	0	0	0	0	0	0	0	0	0	0	4	0
Cage type 1	1	PPF DI water	0	0	2	2	0	0	0	0	0	0	0	0	0	4	0	1
Cage type 1	1	PPF DI water	0	0	2	1	0	0	0	0	1	0	0	0	0	4	0	1
Cage type 1	1	PPF DI water	0	0	1	3	0	0	0	0	0	0	0	0	0	4	0	1
Cage type 1	1	PPF DI water	0	0	1	0	2	0	0	1	0	0	0	0	0	4	0	1
Cage type 1	1	FILTER PAPER	0	0	0	0	1	2	0	1	0	0	0	0	0	4	0	1
Cage type 1	1	COTTON	0	0	0	1	2	1	0	0	0	0	0	0	0	4	0	1
Cage type 2	1	Ae. albopictus male	0	0	0	0	0	2	2	0	0	0	0	0	0	4	0	1
Cage type 2	1	Ae. albopictus male	0	0	0	1	1	0	1	1	0	0	0	0	0	4	0	1
Cage type 2	1	Ae. albopictus male	0	0	0	0	0	0	0	0	1	0	0	0	0	1	3	0.25
Cage type 2	1	Ae. albopictus male	0	0	0	0	0	0	0	0	0	0	0	0	0	0	4	0
Cage type 2	1	Ae. albopictus female	0	0	0	0	0	0	0	0	0	0	0	0	0	0	4	0
Cage type 2	1	Ae. albopictus female	0	0	0	0	0	0	0	0	0	0	0	0	0	0	4	0
Cage type 2	1	Ae. albopictus female	0	0	0	0	0	1	0	0	0	0	0	0	0	1	3	0.25
Cage type 2	1	Ae. albopictus female	0	0	0	0	0	0	0	0	0	0	0	0	0	0	4	0
Cage type 2	1	Oviposition cup water	0	0	0	0	0	0	0	0	0	0	0	0	0	0	4	0
Cage type 2	1	Oviposition cup water	0	0	0	0	0	0	0	0	0	0	0	0	0	0	4	0
Cage type 2	1	Oviposition cup water	0	0	0	0	0	0	0	0	0	0	0	0	0	0	4	0
Cage type 2	1	Oviposition cup water	0	1	0	0	0	0	0	0	0	0	0	0	0	1	3	0.25
Cage type 2	1	DI water	0	0	0	0	0	0	0	0	0	0	0	0	0	0	4	0
Cage type 2	1	DI water	0	0	0	0	0	0	0	0	0	0	0	0	0	0	4	0
Cage type 2	1	DI water	0	0	0	0	0	0	0	0	0	0	0	0	0	0	4	0
Cage type 2	1	DI water	0	0	0	0	0	0	0	0	0	0	0	0	0	0	4	0
Cage type 2	1	PPF DI water	0	1	1	0	0	0	1	0	0	1	0	0	0	4	0	1
Cage type 2	1	PPF DI water	0	0	0	0	0	0	3	0	0	0	1	0	0	4	0	1
Cage type 2	1	PPF DI water	0	0	0	0	1	3	0	0	0	0	0	0	0	4	0	1
Cage type 2	1	PPF DI water	0	1	0	0	1	0	0	0	1	1	0	0	0	4	0	1
Cage type 2	1	FILTER PAPER	0	0	0	0	0	0	1	2	0	0	0	0	0	3	1	0.75
Cage type 2	1	COTTON	0	0	0	0	0	0	3	0	0	1	0	0	0	4	0	1
Cage type 3	1	Ae. albopictus male	0	0	0	1	1	0	1	1	0	0	0	0	0	4	0	1
Cage type 3	1	Ae. albopictus male	0	0	0	0	0	0	1	0	0	0	0	0	0	1	3	0.25
Cage type 3	1	Ae. albopictus male	0	0	0	0	1	1	2	0	0	0	0	0	0	4	0	1
Cage type 3	1	Ae. albopictus male	0	0	0	2	0	1	0	1	0	0	0	0	0	4	0	1
Cage type 3	1	Ae. albopictus female	0	0	0	0	0	0	1	0	0	0	0	0	0	1	3	0.25
Cage type 3	1	Ae. albopictus female	0	0	0	0	0	0	0	1	0	0	0	0	0	1	3	0.25
Cage type 3	1	Ae. albopictus female	0	0	0	0	0	0	0	2	0	0	0	0	0	2	2	0.5
Cage type 3	1	Ae. albopictus female	0	0	0	0	0	0	1	0	1	0	0	0	0	2	2	0.5
Cage type 3	1	A. mellifera	0	0	0	1	0	1	1	0	1	0	0	0	0	4	0	1
Cage type 3	1	A. mellifera	0	0	0	0	0	1	3	0	0	0	0	0	0	4	0	1
Cage type 3	1	A. mellifera	0	0	0	0	1	3	0	0	0	0	0	0	0	4	0	1
Cage type 3	1	A. mellifera	0	0	0	0	1	0	3	0	0	0	0	0	0	4	0	1
Cage type 3	1	Oviposition cup water	0	0	0	0	0	0	0	0	0	0	0	0	0	0	4	0
Cage type 3	1	Oviposition cup water	0	0	0	0	0	0	0	0	0	0	0	0	0	0	4	0
Cage type 3	1	Oviposition cup water	0	0	0	0	0	0	0	0	0	0	0	0	0	0	4	0
Cage type 3	1	Oviposition cup water	0	0	0	0	0	0	0	0	0	0	0	0	0	0	4	0
Cage type 3	1	DI water	0	0	0	0	0	0	0	0	0	0	0	0	0	0	4	0
Cage type 3	1	DI water	0	0	0	0	0	0	0	0	0	0	0	0	0	0	4	0
Cage type 3	1	DI water	0	0	0	0	0	0	1	0	0	0	0	0	0	1	3	0.25
Cage type 3	1	DI water	0	0	0	0	0	0	0	0	0	0	0	0	0	0	4	0
Cage type 3	1	PPF DI water	0	0	0	1	1	1	0	0	0	0	1	0	0	4	0	1
Cage type 3	1	PPF DI water	0	0	1	0	1	1	1	0	0	0	0	0	0	4	0	1
Cage type 3	1	PPF DI water	0	0	0	0	2	1	1	0	0	0	0	0	0	4	0	1
Cage type 3	1	PPF DI water	0	0	0	1	2	0	1	0	0	0	0	0	0	4	0	1
Cage type 3	1	FILTER PAPER	0	0	0	0	2	2	0	0	0	0	0	0	0	4	0	1
Cage type 3	1	COTTON	1	0	0	2	1	0	0	0	0	0	0	0	0	4	0	1
Cage type 4	1	Ae. albopictus male	0	0	0	0	0	0	0	0	0	0	0	0	0	0	4	0
Cage type 4	1	Ae. albopictus male	0	0	0	0	0	0	0	0	0	0	0	0	0	0	4	0
Cage type 4	1	Ae. albopictus male	0	0	0	0	0	0	0	0	0	0	0	0	0	0	4	0
Cage type 4	1	Ae. albopictus male	0	0	0	0	0	0	0	0	0	0	0	0	0	0	4	0
Cage type 4	1	Ae. albopictus female	0	0	0	0	0	0	0	0	0	0	0	0	0	0	4	0
Cage type 4	1	Ae. albopictus female	0	0	0	0	0	0	0	0	0	0	0	0	0	0	4	0
Cage type 4	1	Ae. albopictus female	0	0	0	0	0	0	0	0	0	0	0	0	0	0	4	0
Cage type 4	1	Ae. albopictus female	0	0	0	0	0	0	0	0	0	0	0	0	0	0	4	0
Cage type 4	1	A. mellifera	0	0	0	0	0	0	0	0	0	0	0	0	0	0	4	0
Cage type 4	1	A. mellifera	2	0	0	0	0	0	0	0	0	0	0	0	0	2	2	0.5
Cage type 4	1	A. mellifera	0	1	0	1	0	0	0	0	0	0	0	0	0	2	2	0.5
Cage type 4	1	A. mellifera	0	0	0	0	0	0	1	0	0	0	0	0	0	1	3	0.25
Cage type 4	1	Oviposition cup water	0	0	0	0	0	0	0	0	0	0	0	0	0	0	4	0
Cage type 4	1	Oviposition cup water	0	0	0	0	0	0	0	0	0	0	0	0	0	0	4	0
Cage type 4	1	Oviposition cup water	0	0	0	0	0	0	0	0	0	0	0	0	0	0	4	0
Cage type 4	1	Oviposition cup water	0	0	0	0	0	0	0	0	0	0	0	0	0	0	4	0
Cage type 4	1	DI water	0	0	1	0	0	0	0	0	0	0	0	0	0	1	3	0.25
Cage type 4	1	DI water	0	0	0	0	0	0	0	0	0	0	0	0	0	0	4	0
Cage type 4	1	DI water	0	0	0	0	0	1	0	0	0	0	0	0	0	1	3	0.25
Cage type 4	1	DI water	0	0	0	1	0	1	0	0	0	0	0	0	0	2	2	0.5
Cage type 4	1	PPF DI water	0	0	0	0	1	0	0	3	0	0	0	0	0	4	0	1
Cage type 4	1	PPF DI water	0	0	0	0	2	1	0	0	0	0	0	0	0	3	1	0.75
Cage type 4	1	PPF DI water	0	0	0	1	2	0	0	1	0	0	0	0	0	4	0	1
Cage type 4	1	PPF DI water	0	0	0	1	2	0	0	0	0	0	0	0	0	3	1	0.75
Cage type 4	1	FILTER PAPER	0	0	0	0	0	0	0	0	0	0	0	0	0	0	4	0
Cage type 4	1	COTTON	0	0	0	0	0	0	0	0	0	0	0	0	0	0	4	0
Cage type 1	2	Ae. albopictus male	1	0	0	0	0	1	0	0	0	0	0	0	0	2	2	0.5
Cage type 1	2	Ae. albopictus male	0	0	0	0	0	0	0	0	1	0	0	0	0	1	3	0.25
Cage type 1	2	Ae. albopictus male	0	0	0	0	0	1	0	1	0	0	0	0	0	2	2	0.5
Cage type 1	2	A. mellifera	0	0	0	1	0	1	2	0	0	0	0	0	0	4	0	1
Cage type 1	2	A. mellifera	0	0	0	3	0	1	0	0	0	0	0	0	0	4	0	1
Cage type 1	2	A. mellifera	0	1	0	0	2	0	1	0	0	0	0	0	0	4	0	1
Cage type 1	2	Oviposition cup water	0	0	0	0	0	0	0	0	0	0	0	0	0	0	4	0
Cage type 1	2	Oviposition cup water	0	0	0	0	0	0	0	0	0	0	0	0	0	0	4	0
Cage type 1	2	Oviposition cup water	0	0	0	0	0	0	0	0	0	0	0	0	0	0	4	0
Cage type 1	2	DI water	1	0	0	0	0	0	0	0	0	0	0	0	0	1	3	0.25
Cage type 1	2	DI water	0	0	0	0	0	0	0	0	0	0	0	0	0	0	4	0
Cage type 1	2	DI water	0	0	0	0	0	0	0	0	0	0	0	0	0	0	4	0
Cage type 1	2	PPF DI water	0	0	1	1	1	0	0	0	0	0	0	0	0	3	1	0.75
Cage type 1	2	PPF DI water	0	0	0	1	1	0	0	0	0	0	0	0	0	2	2	0.5
Cage type 1	2	PPF DI water	0	0	2	1	1	0	0	0	0	0	0	0	0	4	0	1
Cage type 1	2	FILTER PAPER	0	1	0	0	1	2	0	0	0	0	0	0	0	4	0	1
Cage type 1	2	COTTON	1	0	0	1	0	1	1	0	0	0	0	0	0	4	0	1
Cage type 2	2	Ae. albopictus male	1	0	0	2	0	0	0	0	1	0	0	0	0	4	0	1
Cage type 2	2	Ae. albopictus male	0	0	0	0	0	1	0	2	1	0	0	0	0	4	0	1
Cage type 2	2	Ae. albopictus male	0	0	0	0	1	2	0	1	0	0	0	0	0	4	0	1
Cage type 2	2	Ae. albopictus female	0	0	0	0	0	2	0	2	0	0	0	0	0	4	0	1
Cage type 2	2	Ae. albopictus female	0	0	0	0	0	1	2	1	0	0	0	0	0	4	0	1
Cage type 2	2	Ae. albopictus female	0	0	0	0	0	0	0	0	0	0	0	0	0	0	4	0
Cage type 2	2	Oviposition cup water	0	0	0	0	0	0	0	0	0	0	0	0	0	0	4	0
Cage type 2	2	Oviposition cup water	0	0	0	0	0	0	0	0	0	0	0	0	0	0	4	0
Cage type 2	2	Oviposition cup water	0	0	0	0	0	0	0	0	0	0	0	0	0	0	4	0
Cage type 2	2	DI water	0	0	0	0	0	1	0	0	0	0	0	0	0	1	3	0.25
Cage type 2	2	DI water	0	0	0	0	0	0	0	0	0	0	0	0	0	0	4	0
Cage type 2	2	DI water	0	0	0	0	0	0	0	0	0	0	0	0	0	0	4	0
Cage type 2	2	PPF DI water	0	0	0	0	1	2	0	0	1	0	0	0	0	4	0	1
Cage type 2	2	PPF DI water	1	0	0	1	0	2	0	0	0	0	0	0	0	4	0	1
Cage type 2	2	PPF DI water	0	0	1	0	0	0	3	0	0	0	0	0	0	4	0	1
Cage type 2	2	FILTER PAPER	0	0	0	1	0	2	0	0	1	0	0	0	0	4	0	1
Cage type 2	2	COTTON	0	0	0	1	1	1	0	1	0	0	0	0	0	4	0	1
Cage type 3	2	Ae. albopictus male	0	0	0	0	0	2	1	0	0	0	0	0	0	3	1	0.75
Cage type 3	2	Ae. albopictus male	0	0	0	0	0	0	0	0	1	0	0	0	0	1	3	0.25
Cage type 3	2	Ae. albopictus male	0	0	0	0	0	2	1	0	0	0	0	0	0	3	1	0.75
Cage type 3	2	Ae. albopictus female	0	0	0	0	0	0	0	0	0	0	0	0	0	0	4	0
Cage type 3	2	Ae. albopictus female	0	0	0	0	0	0	0	0	0	0	0	0	0	0	4	0
Cage type 3	2	Ae. albopictus female	0	0	0	0	0	0	0	1	0	0	0	0	0	1	3	0.25
Cage type 3	2	A. mellifera	0	0	0	1	2	1	0	0	0	0	0	0	0	4	0	1
Cage type 3	2	A. mellifera	0	0	0	2	2	0	0	0	0	0	0	0	0	4	0	1
Cage type 3	2	A. mellifera	2	0	0	1	0	1	0	0	0	0	0	0	0	4	0	1
Cage type 3	2	Oviposition cup water	0	0	0	0	0	0	0	0	0	0	0	0	0	0	4	0
Cage type 3	2	Oviposition cup water	0	0	0	0	0	0	0	0	0	0	0	0	0	0	4	0
Cage type 3	2	Oviposition cup water	0	0	0	0	0	0	0	0	0	0	0	0	0	0	4	0
Cage type 3	2	DI water	0	0	0	0	0	0	0	0	0	0	0	0	0	0	4	0
Cage type 3	2	DI water	0	0	0	0	0	0	0	0	0	0	0	0	0	0	4	0
Cage type 3	2	DI water	0	0	0	0	0	0	0	0	0	0	0	0	0	0	4	0
Cage type 3	2	PPF DI water	0	0	0	1	1	0	1	1	0	0	0	0	0	4	0	1
Cage type 3	2	PPF DI water	0	0	0	0	1	3	0	0	0	0	0	0	0	4	0	1
Cage type 3	2	PPF DI water	0	0	1	0	2	0	1	0	0	0	0	0	0	4	0	1
Cage type 3	2	FILTER PAPER	0	0	1	0	0	0	1	1	0	0	0	0	0	3	1	0.75
Cage type 3	2	COTTON	0	0	0	2	1	0	0	1	0	0	0	0	0	4	0	1
Cage type 4	2	Ae. albopictus male	0	0	0	0	0	0	0	0	0	0	0	0	0	0	4	0
Cage type 4	2	Ae. albopictus male	0	0	0	0	0	0	0	0	0	0	0	0	0	0	4	0
Cage type 4	2	Ae. albopictus male	0	0	0	0	0	0	0	0	0	0	0	0	0	0	4	0
Cage type 4	2	Ae. albopictus female	1	0	0	0	0	0	0	0	0	0	0	0	0	1	3	0.25
Cage type 4	2	Ae. albopictus female	0	0	0	0	0	0	0	0	0	0	0	0	0	0	4	0
Cage type 4	2	Ae. albopictus female	0	0	0	0	0	0	0	0	0	0	0	0	0	0	4	0
Cage type 4	2	A. mellifera	0	0	0	1	0	2	0	0	0	0	0	0	0	3	1	0.75
Cage type 4	2	A. mellifera	1	0	0	0	0	1	0	2	0	0	0	0	0	4	0	1
Cage type 4	2	A. mellifera	0	0	0	0	0	0	0	0	0	0	0	0	0	0	4	0
Cage type 4	2	Oviposition cup water	0	0	0	0	0	0	0	0	0	0	0	0	0	0	4	0
Cage type 4	2	Oviposition cup water	0	0	0	0	0	0	0	0	0	0	0	0	0	0	4	0
Cage type 4	2	Oviposition cup water	0	0	0	0	0	0	0	0	0	0	0	0	0	0	4	0
Cage type 4	2	DI water	0	0	0	0	0	0	0	0	0	0	0	0	0	0	4	0
Cage type 4	2	DI water	0	0	0	0	0	0	0	0	0	0	0	0	0	0	4	0
Cage type 4	2	DI water	0	0	0	0	0	0	0	0	0	0	0	0	0	0	4	0
Cage type 4	2	PPF DI water	2	1	0	1	0	0	0	0	0	0	0	0	0	4	0	1
Cage type 4	2	PPF DI water	0	0	0	1	2	0	0	1	0	0	0	0	0	4	0	1
Cage type 4	2	PPF DI water	1	0	0	0	0	1	0	2	0	0	0	0	0	4	0	1
Cage type 4	2	FILTER PAPER	0	0	0	0	0	0	0	0	0	0	0	0	0	0	4	0
Cage type 4	2	COTTON	0	0	0	0	0	0	0	0	0	0	0	0	0	0	4	0
Cage type 1	3	Ae. albopictus male	0	0	0	0	1	0	0	2	1	0	0	0	0	4	0	1
Cage type 1	3	Ae. albopictus male	0	0	0	0	0	0	0	0	1	1	2	0	0	4	0	1
Cage type 1	3	A. mellifera	0	1	0	0	0	0	0	0	0	2	0	0	0	3	1	0.75
Cage type 1	3	A. mellifera	1	0	0	0	1	1	0	1	0	0	0	0	0	4	0	1
Cage type 1	3	Oviposition cup water	0	0	0	0	0	0	0	0	0	0	0	0	0	0	4	0
Cage type 1	3	Oviposition cup water	0	0	0	0	0	1	0	0	1	0	0	0	0	2	2	0.5
Cage type 1	3	DI water	0	0	0	0	0	0	0	0	0	0	0	0	0	0	4	0
Cage type 1	3	DI water	0	0	0	0	0	0	0	0	0	0	0	0	0	0	4	0
Cage type 1	3	PPF DI water	0	0	0	0	2	0	2	0	0	0	0	0	0	4	0	1
Cage type 1	3	PPF DI water	0	0	1	1	0	1	1	0	0	0	0	0	0	4	0	1
Cage type 2	3	Ae. albopictus male	0	0	0	0	0	0	1	0	1	1	0	0	0	3	1	0.75
Cage type 2	3	Ae. albopictus male	0	0	0	0	0	1	0	2	1	0	0	0	0	4	0	1
Cage type 2	3	Ae. albopictus female	0	0	0	0	0	0	0	0	0	0	0	0	0	0	4	0
Cage type 2	3	Ae. albopictus female	0	0	0	0	1	0	0	0	0	0	0	0	0	1	3	0.25
Cage type 2	3	Oviposition cup water	0	0	0	0	0	0	0	0	0	0	0	0	0	0	4	0
Cage type 2	3	Oviposition cup water	0	0	0	0	0	0	0	0	0	0	0	0	0	0	4	0
Cage type 2	3	DI water	0	0	0	0	0	0	0	0	0	0	0	0	0	0	4	0
Cage type 2	3	DI water	0	0	0	0	0	0	0	0	0	0	0	0	0	0	4	0
Cage type 2	3	PPF DI water	0	0	0	2	0	1	0	0	1	0	0	0	0	4	0	1
Cage type 2	3	PPF DI water	1	0	1	0	0	1	1	0	0	0	0	0	0	4	0	1
Cage type 3	3	Ae. albopictus male	0	0	0	0	0	0	0	0	1	0	3	0	0	4	0	1
Cage type 3	3	Ae. albopictus male	1	0	0	0	0	1	0	0	2	0	0	0	0	4	0	1
Cage type 3	3	Ae. albopictus female	0	0	0	0	0	0	0	0	0	0	0	0	0	0	4	0
Cage type 3	3	Ae. albopictus female	0	0	0	0	0	0	0	0	1	0	0	0	0	1	3	0.25
Cage type 3	3	A. mellifera	0	0	0	1	1	0	1	1	0	0	0	0	0	4	0	1
Cage type 3	3	A. mellifera	0	0	0	1	0	1	0	1	0	1	0	0	0	4	0	1
Cage type 3	3	Oviposition cup water	0	0	0	0	0	0	0	0	0	0	0	0	0	0	4	0
Cage type 3	3	Oviposition cup water	0	0	0	0	0	0	0	0	0	0	0	0	0	0	4	0
Cage type 3	3	DI water	0	0	0	0	2	0	0	0	0	0	0	0	0	2	2	0.5
Cage type 3	3	DI water	0	0	0	0	0	0	0	0	1	0	0	0	0	1	3	0.25
Cage type 3	3	PPF DI water	0	1	0	2	0	0	1	0	0	0	0	0	0	4	0	1
Cage type 3	3	PPF DI water	0	0	1	0	1	1	0	1	0	0	0	0	0	4	0	1
Cage type 4	3	Ae. albopictus male	0	0	0	0	0	0	0	0	0	0	0	0	0	0	4	0
Cage type 4	3	Ae. albopictus male	0	0	0	0	0	0	0	0	1	0	0	0	0	1	3	0.25
Cage type 4	3	Ae. albopictus female	0	0	0	0	0	0	0	0	0	0	0	0	0	0	4	0
Cage type 4	3	Ae. albopictus female	0	0	0	0	0	0	0	0	0	0	0	0	0	0	4	0
Cage type 4	3	A. mellifera	0	0	0	0	0	0	0	0	0	0	0	0	0	0	4	0
Cage type 4	3	A. mellifera	0	0	0	0	2	0	2	0	0	0	0	0	0	4	0	1
Cage type 4	3	Oviposition cup water	0	0	0	0	0	0	0	0	0	0	0	0	0	0	4	0
Cage type 4	3	Oviposition cup water	0	0	0	0	0	0	0	0	0	0	0	0	0	0	4	0
Cage type 4	3	DI water	0	0	0	0	0	0	0	0	0	0	0	0	0	0	4	0
Cage type 4	3	DI water	0	0	0	0	0	0	0	0	0	0	0	0	0	0	4	0
Cage type 4	3	PPF DI water	0	0	0	0	2	1	0	0	0	1	0	0	0	4	0	1
Cage type 4	3	PPF DI water	0	0	0	0	1	2	1	0	0	0	0	0	0	4	0	1
Cage type 1	4	Ae. albopictus male	0	0	0	0	0	0	2	0	1	1	0	0	0	4	0	1
Cage type 1	4	Ae. albopictus male	0	0	0	0	2	0	1	1	0	0	0	0	0	4	0	1
Cage type 1	4	A. mellifera	0	0	0	0	0	2	1	1	0	0	0	0	0	4	0	1
Cage type 1	4	A. mellifera	0	0	0	1	2	1	0	0	0	0	0	0	0	4	0	1
Cage type 1	4	Oviposition cup water	0	0	0	0	0	0	0	0	0	0	0	0	0	0	4	0
Cage type 1	4	Oviposition cup water	0	0	0	0	0	0	0	0	0	0	0	0	0	0	4	0
Cage type 1	4	DI water	0	0	0	0	0	0	0	0	0	0	0	0	0	0	4	0
Cage type 1	4	DI water	0	0	0	0	1	0	0	0	0	0	0	0	0	1	3	0.25
Cage type 1	4	PPF DI water	0	0	1	0	0	1	1	1	0	0	0	0	0	4	0	1
Cage type 1	4	PPF DI water	0	0	0	0	0	1	0	2	1	0	0	0	0	4	0	1
Cage type 2	4	Ae. albopictus male	0	0	0	0	0	2	0	0	1	1	0	0	0	4	0	1
Cage type 2	4	Ae. albopictus male	0	0	0	0	1	0	0	1	1	0	0	0	0	3	1	0.75
Cage type 2	4	Ae. albopictus female	0	0	0	0	2	1	0	1	0	0	0	0	0	4	0	1
Cage type 2	4	Ae. albopictus female	0	0	0	0	0	0	0	1	0	0	0	0	0	1	3	0.25
Cage type 2	4	Oviposition cup water	0	0	0	0	0	0	0	0	0	0	0	0	0	0	4	0
Cage type 2	4	Oviposition cup water	0	0	0	0	0	1	0	0	0	0	0	0	0	1	3	0.25
Cage type 2	4	DI water	0	0	0	0	0	0	0	1	0	0	0	0	0	1	3	0.25
Cage type 2	4	DI water	0	0	0	0	0	0	0	0	0	0	0	0	0	0	4	0
Cage type 2	4	PPF DI water	0	0	0	0	0	1	1	2	0	0	0	0	0	4	0	1
Cage type 2	4	PPF DI water	0	1	0	2	0	1	0	0	0	0	0	0	0	4	0	1
Cage type 3	4	Ae. albopictus male	0	0	0	1	0	0	1	0	2	0	0	0	0	4	0	1
Cage type 3	4	Ae. albopictus male	0	1	0	0	1	0	0	0	1	0	0	0	0	3	1	0.75
Cage type 3	4	Ae. albopictus female	0	0	0	0	0	0	0	1	0	0	0	0	0	1	3	0.25
Cage type 3	4	Ae. albopictus female	0	0	0	0	0	0	0	0	0	0	0	0	0	0	4	0
Cage type 3	4	A. mellifera	0	0	0	0	0	2	1	0	1	0	0	0	0	4	0	1
Cage type 3	4	A. mellifera	0	0	0	0	2	1	0	1	0	0	0	0	0	4	0	1
Cage type 3	4	Oviposition cup water	0	0	0	0	0	0	0	0	0	0	0	0	0	0	4	0
Cage type 3	4	Oviposition cup water	0	0	0	0	0	0	0	0	0	0	0	0	0	0	4	0
Cage type 3	4	DI water	0	0	0	0	0	0	0	0	0	0	0	0	0	0	4	0
Cage type 3	4	DI water	0	0	0	0	0	0	0	0	0	0	0	0	0	0	4	0
Cage type 3	4	PPF DI water	0	0	1	1	0	1	0	0	0	1	0	0	0	4	0	1
Cage type 3	4	PPF DI water	0	0	1	1	0	0	1	1	0	0	0	0	0	4	0	1
Cage type 4	4	Ae. albopictus male	0	0	0	0	0	0	0	0	1	0	0	0	0	1	3	0.25
Cage type 4	4	Ae. albopictus male	0	0	0	0	0	0	0	0	0	0	0	0	0	0	4	0
Cage type 4	4	Ae. albopictus female	0	0	0	0	0	1	0	0	0	0	0	0	0	1	3	0.25
Cage type 4	4	Ae. albopictus female	0	0	0	0	1	0	0	0	0	0	0	0	0	1	3	0.25
Cage type 4	4	A. mellifera	0	0	0	0	0	2	0	1	0	0	0	0	0	3	1	0.75
Cage type 4	4	A. mellifera	0	0	0	0	0	0	0	0	0	0	0	0	0	0	4	0
Cage type 4	4	Oviposition cup water	0	0	0	0	0	1	0	0	0	0	0	0	0	1	3	0.25
Cage type 4	4	Oviposition cup water	0	0	0	0	0	0	0	0	0	0	0	0	0	0	4	0
Cage type 4	4	DI water	0	0	0	0	0	0	0	0	0	0	0	0	0	0	4	0
Cage type 4	4	DI water	0	0	0	0	0	0	0	0	0	0	0	0	0	0	4	0
Cage type 4	4	PPF DI water	0	1	0	1	0	1	0	1	0	0	0	0	0	4	0	1
Cage type 4	4	PPF DI water	0	0	0	1	2	0	1	0	0	0	0	0	0	4	0	1
