# Supplementary material for: Indirect transfer of pyriproxyfen to European honeybees via an autodissemination approach
Source: PLoS Negl Trop Dis. 2021 Oct 14;15(10):e0009824. doi: 10.1371/journal.pntd.0009824 (PMC8516248; doi:10.1371/journal.pntd.0009824)
Supplement: S5 Data — (XLSX) [file pntd.0009824.s006.xlsx]

## Sheet: Sheet1
Day	Censor	Cage type	Ae. albopictus sex/A. mellifera	Cage replicate
1	0	1	Males	1
2	0	1	Males	1
2	0	1	Males	1
3	0	1	Males	1
4	0	1	Males	1
4	0	1	Males	1
5	1	1	Males	1
5	1	1	Males	1
5	1	1	Males	1
5	1	1	Males	1
5	1	1	Males	1
5	1	1	Males	1
5	1	1	Males	1
5	1	1	Males	1
5	1	1	Males	1
1	0	2	Males	1
1	0	2	Males	1
1	0	2	Males	1
2	0	2	Males	1
3	0	2	Males	1
4	0	2	Males	1
4	0	2	Males	1
5	1	2	Males	1
5	1	2	Males	1
5	1	2	Males	1
5	1	2	Males	1
5	1	2	Males	1
5	1	2	Males	1
5	1	2	Males	1
5	1	2	Males	1
1	0	3	Males	1
1	0	3	Males	1
1	0	3	Males	1
1	0	3	Males	1
1	0	3	Males	1
1	0	3	Males	1
1	0	3	Males	1
2	1	3	Males	1
3	0	3	Males	1
4	1	3	Males	1
5	1	3	Males	1
5	1	3	Males	1
5	1	3	Males	1
5	1	3	Males	1
5	1	3	Males	1
5	1	3	Males	1
5	1	3	Males	1
5	1	3	Males	1
1	0	4	Males	1
2	0	4	Males	1
2	0	4	Males	1
2	0	4	Males	1
2	0	4	Males	1
3	0	4	Males	1
4	0	4	Males	1
5	0	4	Males	1
5	1	4	Males	1
5	1	4	Males	1
5	1	4	Males	1
5	1	4	Males	1
5	1	4	Males	1
5	1	4	Males	1
5	1	4	Males	1
5	1	4	Males	1
1	0	2	Females	1
1	0	2	Females	1
2	1	2	Females	1
2	1	2	Females	1
2	1	2	Females	1
2	1	2	Females	1
2	1	2	Females	1
2	1	2	Females	1
2	1	2	Females	1
2	1	2	Females	1
2	1	2	Females	1
2	1	2	Females	1
2	1	2	Females	1
2	1	2	Females	1
2	1	2	Females	1
3	1	2	Females	1
3	1	2	Females	1
3	1	2	Females	1
3	1	2	Females	1
3	1	2	Females	1
3	1	2	Females	1
3	1	2	Females	1
3	1	2	Females	1
3	1	2	Females	1
3	1	2	Females	1
3	1	2	Females	1
3	1	2	Females	1
3	1	2	Females	1
4	1	2	Females	1
4	1	2	Females	1
4	1	2	Females	1
4	1	2	Females	1
4	1	2	Females	1
4	1	2	Females	1
4	1	2	Females	1
4	1	2	Females	1
4	1	2	Females	1
4	1	2	Females	1
4	1	2	Females	1
4	1	2	Females	1
4	1	2	Females	1
5	1	2	Females	1
5	1	2	Females	1
5	1	2	Females	1
5	1	2	Females	1
5	1	2	Females	1
5	1	2	Females	1
5	1	2	Females	1
5	1	2	Females	1
5	1	2	Females	1
5	1	2	Females	1
5	1	2	Females	1
5	1	2	Females	1
5	1	2	Females	1
1	0	3	Females	1
1	0	3	Females	1
2	0	3	Females	1
3	0	3	Females	1
4	0	3	Females	1
5	1	3	Females	1
5	1	3	Females	1
5	1	3	Females	1
5	1	3	Females	1
5	1	3	Females	1
5	1	3	Females	1
5	1	3	Females	1
5	1	3	Females	1
5	1	3	Females	1
5	1	3	Females	1
1	0	4	Females	1
2	0	4	Females	1
3	1	4	Females	1
4	1	4	Females	1
5	1	4	Females	1
5	1	4	Females	1
5	1	4	Females	1
5	1	4	Females	1
5	1	4	Females	1
5	1	4	Females	1
5	1	4	Females	1
5	1	4	Females	1
5	1	4	Females	1
5	1	4	Females	1
5	1	4	Females	1
5	1	4	Females	1
5	1	4	Females	1
1	0	1	A. mellifera	1
1	0	1	A. mellifera	1
1	0	1	A. mellifera	1
1	0	1	A. mellifera	1
1	0	1	A. mellifera	1
1	0	1	A. mellifera	1
1	0	1	A. mellifera	1
2	1	1	A. mellifera	1
3	1	1	A. mellifera	1
4	1	1	A. mellifera	1
5	1	1	A. mellifera	1
1	0	3	A. mellifera	1
1	0	3	A. mellifera	1
2	1	3	A. mellifera	1
3	1	3	A. mellifera	1
4	0	3	A. mellifera	1
4	0	3	A. mellifera	1
5	1	3	A. mellifera	1
5	1	3	A. mellifera	1
5	1	3	A. mellifera	1
5	1	3	A. mellifera	1
1	0	4	A. mellifera	1
1	0	4	A. mellifera	1
1	0	4	A. mellifera	1
2	1	4	A. mellifera	1
3	0	4	A. mellifera	1
3	0	4	A. mellifera	1
4	1	4	A. mellifera	1
5	1	4	A. mellifera	1
5	1	4	A. mellifera	1
1	0	1	Males	2
2	0	1	Males	2
3	0	1	Males	2
3	0	1	Males	2
4	1	1	Males	2
5	0	1	Males	2
5	0	1	Males	2
5	0	1	Males	2
5	1	1	Males	2
5	1	1	Males	2
5	1	1	Males	2
5	1	1	Males	2
5	1	1	Males	2
5	1	1	Males	2
5	1	1	Males	2
5	1	1	Males	2
1	0	2	Males	2
1	0	2	Males	2
1	0	2	Males	2
1	0	2	Males	2
2	0	2	Males	2
3	1	2	Males	2
4	0	2	Males	2
5	1	2	Males	2
5	1	2	Males	2
5	1	2	Males	2
5	1	2	Males	2
5	1	2	Males	2
5	1	2	Males	2
5	1	2	Males	2
1	0	3	Males	2
1	0	3	Males	2
1	0	3	Males	2
2	0	3	Males	2
2	0	3	Males	2
3	1	3	Males	2
4	0	3	Males	2
4	0	3	Males	2
5	1	3	Males	2
5	1	3	Males	2
5	1	3	Males	2
5	1	3	Males	2
5	1	3	Males	2
5	1	3	Males	2
5	1	3	Males	2
5	1	3	Males	2
1	0	4	Males	2
2	0	4	Males	2
2	0	4	Males	2
3	1	4	Males	2
4	0	4	Males	2
4	0	4	Males	2
5	0	4	Males	2
5	1	4	Males	2
5	1	4	Males	2
5	1	4	Males	2
5	1	4	Males	2
5	1	4	Males	2
5	1	4	Males	2
5	1	4	Males	2
5	1	4	Males	2
5	1	4	Males	2
1	1	2	Females	2
2	0	2	Females	2
3	1	2	Females	2
4	1	2	Females	2
5	0	2	Females	2
5	1	2	Females	2
5	1	2	Females	2
5	1	2	Females	2
5	1	2	Females	2
5	1	2	Females	2
5	1	2	Females	2
5	1	2	Females	2
5	1	2	Females	2
5	1	2	Females	2
5	1	2	Females	2
5	1	2	Females	2
5	1	2	Females	2
5	1	2	Females	2
1	1	3	Females	2
2	0	3	Females	2
3	1	3	Females	2
4	0	3	Females	2
5	1	3	Females	2
5	1	3	Females	2
5	1	3	Females	2
5	1	3	Females	2
5	1	3	Females	2
5	1	3	Females	2
5	1	3	Females	2
5	1	3	Females	2
5	1	3	Females	2
5	1	3	Females	2
5	1	3	Females	2
5	1	3	Females	2
5	1	3	Females	2
1	0	4	Females	2
1	0	4	Females	2
2	1	4	Females	2
3	0	4	Females	2
2	0	4	Females	2
3	0	4	Females	2
3	0	4	Females	2
4	0	4	Females	2
4	0	4	Females	2
5	1	4	Females	2
5	1	4	Females	2
5	1	4	Females	2
5	1	4	Females	2
5	1	4	Females	2
5	1	4	Females	2
5	1	4	Females	2
5	1	4	Females	2
5	1	4	Females	2
1	1	1	A. mellifera	2
2	0	1	A. mellifera	2
2	0	1	A. mellifera	2
2	0	1	A. mellifera	2
2	0	1	A. mellifera	2
2	0	1	A. mellifera	2
3	1	1	A. mellifera	2
4	0	1	A. mellifera	2
5	1	1	A. mellifera	2
5	1	1	A. mellifera	2
1	0	3	A. mellifera	2
1	0	3	A. mellifera	2
1	0	3	A. mellifera	2
1	0	3	A. mellifera	2
1	0	3	A. mellifera	2
1	0	3	A. mellifera	2
1	0	3	A. mellifera	2
2	1	3	A. mellifera	2
3	0	3	A. mellifera	2
1	1	4	A. mellifera	2
2	0	4	A. mellifera	2
2	0	4	A. mellifera	2
2	0	4	A. mellifera	2
2	0	4	A. mellifera	2
2	0	4	A. mellifera	2
2	0	4	A. mellifera	2
3	1	4	A. mellifera	2
4	0	4	A. mellifera	2
5	1	4	A. mellifera	2
1	1	1	Males	3
2	0	1	Males	3
2	0	1	Males	3
2	0	1	Males	3
2	0	1	Males	3
2	0	1	Males	3
2	0	1	Males	3
2	0	1	Males	3
2	0	1	Males	3
2	0	1	Males	3
2	0	1	Males	3
2	0	1	Males	3
2	0	1	Males	3
3	1	1	Males	3
4	0	1	Males	3
4	0	1	Males	3
5	1	1	Males	3
1	0	2	Males	3
1	0	2	Males	3
1	0	2	Males	3
1	0	2	Males	3
1	0	2	Males	3
2	0	2	Males	3
3	0	2	Males	3
3	0	2	Males	3
4	0	2	Males	3
5	0	2	Males	3
5	0	2	Males	3
5	1	2	Males	3
5	1	2	Males	3
5	1	2	Males	3
5	1	2	Males	3
1	0	3	Males	3
1	0	3	Males	3
1	0	3	Males	3
2	0	3	Males	3
3	0	3	Males	3
3	0	3	Males	3
4	1	3	Males	3
5	0	3	Males	3
5	1	3	Males	3
5	1	3	Males	3
5	1	3	Males	3
5	1	3	Males	3
5	1	3	Males	3
5	1	3	Males	3
5	1	3	Males	3
5	1	3	Males	3
1	0	4	Males	3
1	0	4	Males	3
1	0	4	Males	3
1	0	4	Males	3
1	0	4	Males	3
1	0	4	Males	3
1	0	4	Males	3
1	0	4	Males	3
1	0	4	Males	3
1	0	2	Females	3
2	0	2	Females	3
2	0	2	Females	3
3	1	2	Females	3
4	1	2	Females	3
5	1	2	Females	3
5	1	2	Females	3
5	1	2	Females	3
5	1	2	Females	3
5	1	2	Females	3
5	1	2	Females	3
5	1	2	Females	3
5	1	2	Females	3
5	1	2	Females	3
5	1	2	Females	3
5	1	2	Females	3
5	1	2	Females	3
1	0	3	Females	3
1	0	3	Females	3
1	0	3	Females	3
2	0	3	Females	3
2	0	3	Females	3
2	0	3	Females	3
2	0	3	Females	3
3	1	3	Females	3
4	0	3	Females	3
5	1	3	Females	3
5	1	3	Females	3
5	1	3	Females	3
5	1	3	Females	3
5	1	3	Females	3
5	1	3	Females	3
5	1	3	Females	3
1	0	4	Females	3
1	0	4	Females	3
2	0	4	Females	3
3	1	4	Females	3
4	0	4	Females	3
5	1	4	Females	3
5	1	4	Females	3
5	1	4	Females	3
5	1	4	Females	3
5	1	4	Females	3
5	1	4	Females	3
5	1	4	Females	3
5	1	4	Females	3
5	1	4	Females	3
5	1	4	Females	3
5	1	4	Females	3
1	0	1	A. mellifera	3
1	0	1	A. mellifera	3
1	0	1	A. mellifera	3
1	0	1	A. mellifera	3
1	0	1	A. mellifera	3
1	0	1	A. mellifera	3
2	1	1	A. mellifera	3
3	1	1	A. mellifera	3
4	0	1	A. mellifera	3
5	1	1	A. mellifera	3
1	0	3	A. mellifera	3
1	0	3	A. mellifera	3
1	0	3	A. mellifera	3
1	0	3	A. mellifera	3
1	0	3	A. mellifera	3
1	0	3	A. mellifera	3
2	1	3	A. mellifera	3
3	0	3	A. mellifera	3
4	0	3	A. mellifera	3
5	1	3	A. mellifera	3
1	0	4	A. mellifera	3
1	0	4	A. mellifera	3
1	0	4	A. mellifera	3
1	0	4	A. mellifera	3
2	1	4	A. mellifera	3
3	0	4	A. mellifera	3
3	0	4	A. mellifera	3
3	0	4	A. mellifera	3
4	1	4	A. mellifera	3
5	0	4	A. mellifera	3
1	0	1	Males	4
1	0	1	Males	4
1	0	1	Males	4
1	0	1	Males	4
1	0	1	Males	4
2	1	1	Males	4
3	0	1	Males	4
3	0	1	Males	4
4	0	1	Males	4
4	0	1	Males	4
5	1	1	Males	4
5	1	1	Males	4
5	1	1	Males	4
5	1	1	Males	4
5	1	1	Males	4
5	1	1	Males	4
1	0	2	Males	4
1	0	2	Males	4
1	0	2	Males	4
2	1	2	Males	4
3	1	2	Males	4
4	0	2	Males	4
4	0	2	Males	4
5	0	2	Males	4
5	1	2	Males	4
5	1	2	Males	4
5	1	2	Males	4
5	1	2	Males	4
5	1	2	Males	4
5	1	2	Males	4
5	1	2	Males	4
5	1	2	Males	4
5	1	2	Males	4
1	0	3	Males	4
1	0	3	Males	4
1	0	3	Males	4
2	1	3	Males	4
3	0	3	Males	4
4	1	3	Males	4
5	1	3	Males	4
5	1	3	Males	4
5	1	3	Males	4
5	1	3	Males	4
5	1	3	Males	4
5	1	3	Males	4
5	1	3	Males	4
5	1	3	Males	4
5	1	3	Males	4
5	1	3	Males	4
1	0	4	Males	4
1	0	4	Males	4
1	0	4	Males	4
1	0	4	Males	4
2	0	4	Males	4
3	1	4	Males	4
4	1	4	Males	4
5	1	4	Males	4
5	1	4	Males	4
5	1	4	Males	4
5	1	4	Males	4
5	1	4	Males	4
5	1	4	Males	4
5	1	4	Males	4
5	1	4	Males	4
5	1	4	Males	4
5	1	4	Males	4
1	0	2	Females	4
2	0	2	Females	4
2	0	2	Females	4
3	1	2	Females	4
4	1	2	Females	4
5	0	2	Females	4
5	1	2	Females	4
5	1	2	Females	4
5	1	2	Females	4
5	1	2	Females	4
5	1	2	Females	4
5	1	2	Females	4
5	1	2	Females	4
5	1	2	Females	4
5	1	2	Females	4
5	1	2	Females	4
5	1	2	Females	4
1	0	3	Females	4
1	0	3	Females	4
2	1	3	Females	4
3	1	3	Females	4
4	0	3	Females	4
5	1	3	Females	4
5	1	3	Females	4
5	1	3	Females	4
5	1	3	Females	4
5	1	3	Females	4
5	1	3	Females	4
5	1	3	Females	4
5	1	3	Females	4
5	1	3	Females	4
5	1	3	Females	4
5	1	3	Females	4
5	1	3	Females	4
1	1	4	Females	4
2	0	4	Females	4
3	0	4	Females	4
4	1	4	Females	4
5	1	4	Females	4
5	1	4	Females	4
5	1	4	Females	4
5	1	4	Females	4
5	1	4	Females	4
5	1	4	Females	4
5	1	4	Females	4
5	1	4	Females	4
5	1	4	Females	4
5	1	4	Females	4
5	1	4	Females	4
5	1	4	Females	4
1	0	1	A. mellifera	4
1	0	1	A. mellifera	4
1	0	1	A. mellifera	4
1	0	1	A. mellifera	4
2	0	1	A. mellifera	4
2	0	1	A. mellifera	4
3	1	1	A. mellifera	4
4	1	1	A. mellifera	4
5	0	1	A. mellifera	4
5	1	1	A. mellifera	4
1	0	3	A. mellifera	4
1	0	3	A. mellifera	4
1	0	3	A. mellifera	4
1	0	3	A. mellifera	4
1	0	3	A. mellifera	4
1	0	4	A. mellifera	4
1	0	4	A. mellifera	4
1	0	4	A. mellifera	4
1	0	4	A. mellifera	4
1	0	4	A. mellifera	4
2	1	4	A. mellifera	4
3	0	4	A. mellifera	4
3	0	4	A. mellifera	4
4	0	4	A. mellifera	4
5	1	4	A. mellifera	4
