# Supplementary material for: Indirect transfer of pyriproxyfen to European honeybees via an autodissemination approach
Source: PLoS Negl Trop Dis. 2021 Oct 14;15(10):e0009824. doi: 10.1371/journal.pntd.0009824 (PMC8516248; doi:10.1371/journal.pntd.0009824)
Supplement: S6 Data — (XLSX) [file pntd.0009824.s007.xlsx]

## Sheet: Mass spec. data
Sample ID	Treatment	Area	nG/mL	pG/mL	PPM	PPB
Individual bee PPF	PPF	1161156	0.016037	16.04	1.6e-05	0.016037
Individual bee PPF	PPF	2293764	0.072667	72.67	7.27e-05	0.072667
Pool bee (2) PPF	PPF	8235314	0.369745	369.75	0.0003697	0.369745
Pool bee (2) PPF	PPF	4129167	0.164438	164.44	0.0001644	0.164438
Individual bee PPF	PPF	20223066	0.969133	969.1	0.0009691	0.969133
Individual bee PPF	PPF	18491798	0.882569	882.6	0.0008826	0.882569
Cotton PPF	PPF	10385285	0.477244	477.24	0.0004772	0.477244
Cotton PPF	PPF	1158899	0.015924	15.92	1.59e-05	0.015924
Cotton PPF	PPF	6347770	0.275368	275.4	0.0002754	0.275368
Cotton PPF	PPF	769704	0.007697	7.7	7.7e-06	0.007697
DI water PPF	PPF	0	0	0	0	0
DI water PPF	PPF	0	0	0	0	0
PPF +C PPF	PPF	7930000000	396.472	0	0.396472	396.472
PPF +C PPF	PPF	8230000000	411.378	0	0.411378	411.378
Mosquito Female individual PPF	PPF	29651.4	0.000297	0.3	3e-07	0.000297
Mosquito Female individual PPF	PPF	19342.5	0.000193	0.19	2e-07	0.000193
Mosquito Female pool (5) PPF	PPF	2036688	0.059814	59.81	5.98e-05	0.059814
Mosquito Female pool (5) PPF	PPF	356924	0.003569	3.57	3.6e-06	0.003569
Mosquito Female pool (5) PPF	PPF	96041.6	0.00096	1	1e-06	0.00096
Filter paper PPF	PPF	5515048	0.233732	233.73	0.0002337	0.233732
Filter paper PPF	PPF	2551714	0.085565	85.56	8.56e-05	0.085565
Filter paper PPF	PPF	5984882	0.257223	257.2	0.0002572	0.257223
Mosquito Male pool (5) PPF	PPF	27896483	1.3528	1352.8	0.0013528	1.3528
Mosquito Male pool (5) PPF	PPF	8780384	0.396998	397	0.000397	0.396998
Mosquito Male individual PPF	PPF	1448798	0.030419	30.42	3.04e-05	0.030419
Mosquito Male individual PPF	PPF	3639800	0.139969	139.97	0.00014	0.139969
Mosquito Male individual PPF	PPF	195071	0.001951	2	2e-06	0.001951
Mosquito Male individual PPF	PPF	5053679	0.210663	210.7	0.0002107	0.210663
Individual bee control	Control	33684.8	0.000337	0.34	3e-07	0.000337
Individual bee control	Control	22936.4	0.000229	0.23	2e-07	0.000229
Pool bee (2) control	Control	59671.9	0.000597	0.6	6e-07	0.000597
Pool bee (2) control	Control	11771.3	0.000118	0.12	1e-07	0.000118
Mosquito Male individual control	Control	814872	0.008149	8.15	8.1e-06	0.008149
Mosquito Male individual control	Control	814872	0.008149	8.15	8.1e-06	0.008149
Mosquito Male pool (5) control	Control	120931	0.001209	1.21	1.2e-06	0.001209
Mosquito Male pool (5) control	Control	888860	0.008889	8.89	8.9e-06	0.008889
Ovicup water PPF	PPF	11386.5	0.000114	0.1	1e-07	0.000114
Ovicup water PPF	PPF	17215.8	0.000172	0.2	2e-07	0.000172
Ovicup water PPF	PPF	7749.94	7.75e-05	0.1	1e-07	7.75e-05
Ovicup water PPF	PPF	25737	0.00257	0.3	2.6e-06	0.00257
